# Supplementary material for: Probiotic and Prebiotic Supplementation for Gastrointestinal Discomfort in Chronic Spinal Cord Injury (PRO-GIDSCI): A Randomized Controlled Crossover Trial Protocol
Source: Methods Protoc. 2026 Jan 17;9(1):14. doi: 10.3390/mps9010014 (PMC12821591; doi:10.3390/mps9010014)
Supplement: Supplementary file 1 [file mps-09-00014-s001.zip]

Archive with 1 entries (1 files):
- mps-3976006-supplementary.pdf
